# Supplementary material for: The Effect of S-Adenosylmethionine on Cognitive Performance in Mice: An Animal Model Meta-Analysis
Source: PLoS One. 2014 Oct 27;9(10):e107756. doi: 10.1371/journal.pone.0107756 (PMC4210123; doi:10.1371/journal.pone.0107756)
Supplement: Table S6 — Raw data file. (XLSX) [file pone.0107756.s007.xlsx]

## Sheet: Sheet1
	Subgroup within study	genotype	Group-A Mean	Group-A Std-Dev	Group-A Sample size	Group-B Mean	Group-B Std-Dev	Group-B Sample size	Effect direction	Age (years)	healthy v transgenic	Maze	duration of tx	risk for AD	QA (/100)	Animal
Chan 2008	C vs.D	Normal	64.026	7.9698	7	67.329	1.3521	7	+	0.87	Healthy	Y maze	1	low	62	Mouse
Chan 2008	C Vs. D+SAM	Normal	67.329	1.3521	7	67.553	5.419	7	+	0.87	Healthy	Y maze	1	low	62	Mouse
Chan 2008	D Vs. D+SAM	Normal	64.026	7.9698	7	67.553	5.419	7	+	0.87	Healthy	Y maze	1	low	62	Mouse
Chan 2008	C vs.D	ApoE -/	55.01	5.5143	7	64.957	13.2538	7	+	0.87	Transgenic	Y maze	1	moderate	62	Mouse
Chan 2008	C Vs. D+SAM	ApoE -/	64.957	13.2538	7	66.005	5.3476	7	+	0.87	Transgenic	Y maze	1	moderate	62	Mouse
Chan 2008	D Vs. D+SAM	ApoE -/	55.01	5.5143	7	66.005	5.3476	7	+	0.87	Transgenic	Y maze	1	moderate	62	Mouse
Chan 2008	C vs.D	ApoE2	64.071	11.2905	7	67.679	5.2232	7	+	0.87	Transgenic	Y maze	1	moderate	62	Mouse
Chan 2008	C Vs. D+SAM	ApoE2	67.679	5.2232	7	74.561	13.9947	7	+	0.87	Transgenic	Y maze	1	moderate	62	Mouse
Chan 2008	D Vs. D+SAM	ApoE2	64.071	11.2905	7	74.561	13.9947	7	+	0.87	Transgenic	Y maze	1	moderate	62	Mouse
Chan 2008	C vs.D	ApoE3	64.907	26.8675	7	64.907	10.5179	7	+	0.87	Transgenic	Y maze	1	moderate	62	Mouse
Chan 2008	C Vs. D+SAM	ApoE3	64.907	10.5179	7	59.037	27.9365	7	-	0.87	Transgenic	Y maze	1	moderate	62	Mouse
Chan 2008	D Vs. D+SAM	ApoE3	64.907	26.8675	7	59.037	27.9365	7	-	0.87	Transgenic	Y maze	1	moderate	62	Mouse
Chan 2008	C vs.D	ApoE4	34.711	8.9779	7	58.331	8.0121	7	+	0.87	Transgenic	Y maze	1	high	62	Mouse
Chan 2008	C Vs. D+SAM	ApoE4	58.331	8.0121	7	71.701	5.6836	7	+	0.87	Transgenic	Y maze	1	high	62	Mouse
Chan 2008	D Vs. D+SAM	ApoE4	34.711	8.9779	7	71.701	5.6836	7	+	0.87	Transgenic	Y maze	1	high	62	Mouse
Chan 2008	C vs.D	Aged	55.438	8.7239	7	63.332	7.3506	7	+	2.25	Healthy	Y maze	1	moderate	62	Mouse
Chan 2008	C Vs. D+SAM	Aged	63.332	7.3506	7	67.936	7.176	7	+	2.25	Healthy	Y maze	1	moderate	62	Mouse
Chan 2008	D Vs. D+SAM	Aged	55.438	8.7239	7	67.936	7.176	7	+	2.25	Healthy	Y maze	1	moderate	62	Mouse
Chan 2008	C vs.D	MTHFR +/+	52.018	18.1463	7	66.665	11.7006	7	+	0.87	Transgenic	Y maze	1	low	62	Mouse
Chan 2008	C Vs. D+SAM	MTHFR +/+	66.665	11.7006	7	62.157	12.5473	7	-	0.87	Transgenic	Y maze	1	low	62	Mouse
Chan 2008	D Vs. D+SAM	MTHFR +/+	52.018	18.1463	7	62.157	12.5473	7	+	0.87	Transgenic	Y maze	1	low	62	Mouse
Chan 2008	C vs.D	MTHFR +/-	31.411	23.0123	7	42.056	10.113	7	+	0.87	Transgenic	Y maze	1	high	62	Mouse
Chan 2008	C Vs. D+SAM	MTHFR +/-	42.056	10.113	7	53.387	26.9813	7	+	0.87	Transgenic	Y maze	1	high	62	Mouse
Chan 2008	D Vs. D+SAM	MTHFR +/-	31.411	23.0123	7	53.387	26.9813	7	+	0.87	Transgenic	Y maze	1	high	62	Mouse
Tchantchou 2004	C vs.D	ApoE -/-	55.217	2.3849	11	61	19.1756	11	+	0.75	Transgenic	Y maze	1	moderate	59	Mouse
Tchantchou 2004	C Vs. D+SAM	ApoE -/-	61	19.1756	11	54.178	28.3703	11	-	0.75	Transgenic	Y maze	1	moderate	59	Mouse
Tchantchou 2004	D Vs. D+SAM	ApoE -/-	55.217	2.3849	11	54.178	28.3703	11	-	0.75	Transgenic	Y maze	1	moderate	59	Mouse
Tchantchou 2004	C vs.D	Normal	60.095	5.2972	11	62.633	2.7763	11	+	0.75	Healthy	Y maze	1	low	59	Mouse
Tchantchou 2004	C Vs. D+SAM	Normal	62.633	2.7763	11	-	-	-	+	0.75	Healthy	Y maze	1	low	59	Mouse
Tchantchou 2004	D Vs. D+SAM	Normal	60.095	5.2972	11	-	-	-	+	0.75	Healthy	Y maze	1	low	59	Mouse
Doulames 2012	C vs.D	Normal	47.09	13.75	6	61.69	9.41	6	+	0.87	Healthy	Y maze	1	low	74	Mouse
Doulames 2012	C Vs. D+SAM	Normal	61.69	9.41	6	-	-	-	-	0.87	Healthy	Y maze	1	low	74	Mouse
Doulames 2012	D Vs. D+SAM	Normal	47.09	13.75	6	-	-	-	-	0.87	Healthy	Y maze	1	low	74	Mouse
Shea 2007	C vs.D	ApoE4	31.956	9.2082	6	52.804	8.5595	12	+	0.87	Transgenic	Y maze	1	high	66	Mouse
Shea 2007	C Vs. D+SAM	ApoE4	52.804	8.5595	12	70.842	7.8001	6	+	0.87	Transgenic	Y maze	1	high	66	Mouse
Shea 2007	D Vs. D+SAM	ApoE4	31.956	9.2082	6	70.842	7.8001	6	+	0.87	Transgenic	Y maze	0.5	high	66	Mouse
Shea 2007	C vs.D	Normal	-	-	-	42.918	10.312	16	-	0.87	Healthy	Y maze	0.5	low	66	Mouse
Shea 2007	C Vs. D+SAM	Normal	42.918	10.312	16	78.341	8.288	8	+	0.87	Healthy	Y maze	0.5	low	66	Mouse
Shea 2007	D Vs. D+SAM	Normal	-	-	-	78.341	8.288	8	+	0.87	Healthy	Y maze	0.5	low	66	Mouse
